# Supplementary material for: tRNA Modifications: A Tale of Two Viruses—SARS-CoV-2 and ZIKV
Source: Int J Mol Sci. 2025 Aug 2;26(15):7479. doi: 10.3390/ijms26157479 (PMC12347559; doi:10.3390/ijms26157479)
Supplement: Supplementary file 1 [file ijms-26-07479-s001.zip › Supplementary Table S1.xlsx]

## Sheet: Feuil1
Name	Gene ID	PAX-db name	ppm	CAI
betaMyosin	NM_000257.4	MYH7	13474	0.882
betaTubulin	NM_001069.3	TUBB2A	4460	0.886
ELP1	NM_003640.5	IKBKAP	14	0.759
G3BP1	NM_005754.3	G3BP1	25	0.756
GAPDH	NM_002046.7	GAPDH	10259	0.839
HIF1A	NM_001243084.2	HIF1A	0.423	0.739
hNRNPQ	NM_006372.5	SYNCRIP	6	0.72
IFNAR	NM_000629.3	IFNAR1	0.134	0.712
RIG-I	NM_014314.4	DDX58	1.2	0.765
Vinculin	BC039174.1	VCL	848	0.776
