# Supplementary material for: tRNA Modifications: A Tale of Two Viruses—SARS-CoV-2 and ZIKV
Source: Int J Mol Sci. 2025 Aug 2;26(15):7479. doi: 10.3390/ijms26157479 (PMC12347559; doi:10.3390/ijms26157479)
Supplement: Supplementary file 1 [file ijms-26-07479-s001.zip › Supplementary Table S2.xlsx]

## Sheet: Feuil1
Virus genus	Name	Accession
Betacoronavirus	MERS-CoV	JX869059.2
	SARS-CoV-1	KY352407.1
	SARS-CoV-2 FRA	european-virus-archive betacovfranceidf03722020
	SARS-CoV-2 Wuhan	NC_045512.2
Flavivirus	Zika BeH8	KU365778
	Zika PF13	KY766069
	Usutu EU3	KX601690.1
	WNV NY99	MZ605381
